# Supplementary material for: 5,5′,6,6′-Tetra­methyl-3,3′-bi-1,2,4-tri­azine
Source: Acta Crystallogr Sect E Struct Rep Online. 2011 Jun 11;67(Pt 7):o1613. doi: 10.1107/S1600536811020691 (PMC3151877; doi:10.1107/S1600536811020691)
Supplement: Supplementary file 1 [file e-67-o1613-sup1.cif]

##############################################################################
#                                                                            #
# This CIF contains the data in a paper accepted for publication in          #
# Acta Crystallographica Section E. It conforms to the requirements of       #
# Notes for Authors for Acta Crystallographica Section E, and has been       #
# peer reviewed under the auspices of the IUCr Commission on Journals.       #
#                                                                            #
# Full details of the Crystallographic Information File format               #
# are given in the paper "The Crystallographic Information File (CIF):       #
# a New Standard Archive File for Crystallography" by S. R. Hall, F. H.      #
# Allen and I. D. Brown [Acta Cryst. (1991), A47, 655-685].                  #
#                                                                            #
# The current version of the core CIF dictionary is obtainable from          #
# ftp://ftp.iucr.org/pub/cif_core.dic.                                       #
#                                                                            #
# Software is freely available for graphical display of the structure(s)     #
# in this CIF. For information consult the CIF software page                 #
# http://www.iucr.org/resources/cif/software.                                #
#                                                                            #
# This file may be used for bona fide research purposes within the           #
# scientific community so long as proper attribution is given to the journal # 
# article from which it was obtained.                                        #
#                                                                            #
##############################################################################
data_I
_audit_creation_method     SHELXL97
_chemical_name_systematic
;
3-(5,6-dimethyl-1,2,4-triazin-3-yl)-5,6-dimethyl-1,2,4-triazine
;
_chemical_name_common
;
5,5',6,6'-Tetramethyl-3,3'-bi-1,2,4-triazine
;
_chemical_formula_moiety     'C10 H12 N6'
_chemical_formula_sum     'C10 H12 N6'
_chemical_formula_iupac     'C10 H12 N6'
_chemical_formula_weight     216.26
_chemical_melting_point_gt     441
_chemical_melting_point_lt     442
_symmetry_cell_setting     orthorhombic
_symmetry_space_group_name_H-M     'P b c a'
_symmetry_space_group_name_Hall     '-P 2ac 2ab'
loop_
    _symmetry_equiv_pos_as_xyz
    'x, y, z'
    '-x+1/2, -y, z+1/2'
    'x+1/2, -y+1/2, -z'
    '-x, y+1/2, -z+1/2'
    '-x, -y, -z'
    'x-1/2, y, -z-1/2'
    '-x-1/2, y-1/2, z'
    'x, -y-1/2, z-1/2'
_cell_length_a     8.1167(7)
_cell_length_b     10.6662(12)
_cell_length_c     12.7127(11)
_cell_angle_alpha     90.00
_cell_angle_beta     90.00
_cell_angle_gamma     90.00
_cell_volume     1100.59(18)
_cell_formula_units_Z     4
_cell_measurement_reflns_used     25
_cell_measurement_theta_min     11.5
_cell_measurement_theta_max     22.4
_cell_measurement_temperature     293(2)
_exptl_crystal_description     prism
_exptl_crystal_colour     yellow
_exptl_crystal_size_max     0.20
_exptl_crystal_size_mid     0.20
_exptl_crystal_size_min     0.10
_exptl_crystal_density_diffrn     1.305
_exptl_crystal_density_meas     ?
_exptl_crystal_density_method     'not measured'
_exptl_crystal_F_000     456
_exptl_absorpt_coefficient_mu     0.707
_exptl_absorpt_correction_type     psi-scan
_exptl_absorpt_process_details     '(North <i>et al.</i>, 1968)'
_exptl_absorpt_correction_T_min     0.8303
_exptl_absorpt_correction_T_max     0.9292
_exptl_special_details     ?
_diffrn_ambient_temperature     293(2)
_diffrn_radiation_type     CuK\a
_diffrn_radiation_wavelength     1.54178
_diffrn_radiation_source     'fine-focus sealed tube'
_diffrn_radiation_monochromator     graphite
_diffrn_measurement_device_type     'Kuma KM4 four-circle'
_diffrn_measurement_method     \w/2\q
_diffrn_detector_area_resol_mean     ?
_diffrn_reflns_number     1637
_diffrn_reflns_av_R_equivalents     0.0998
_diffrn_reflns_av_sigmaI/netI     0.0473
_diffrn_reflns_theta_min     6.97
_diffrn_reflns_theta_max     80.24
_diffrn_reflns_theta_full     80.24
_diffrn_measured_fraction_theta_max     0.996
_diffrn_measured_fraction_theta_full     0.996
_diffrn_reflns_limit_h_min     -1
_diffrn_reflns_limit_h_max     10
_diffrn_reflns_limit_k_min     -1
_diffrn_reflns_limit_k_max     13
_diffrn_reflns_limit_l_min     -1
_diffrn_reflns_limit_l_max     16
_diffrn_standards_number     2
_diffrn_standards_interval_count     100
_diffrn_standards_interval_time     ?
_diffrn_standards_decay_%     1.25
_refine_special_details
;
 Refinement of F^2^ against ALL reflections.  The weighted R-factor wR and
 goodness of fit S are based on F^2^, conventional R-factors R are based
 on F, with F set to zero for negative F^2^. The threshold expression of
 F^2^ > 2sigma(F^2^) is used only for calculating R-factors(gt) etc. and is
 not relevant to the choice of reflections for refinement.  R-factors based
 on F^2^ are statistically about twice as large as those based on F, and R-
 factors based on ALL data will be even larger.
;
_reflns_number_total     1205
_reflns_number_gt     910
_reflns_threshold_expression     I>2\s(I)
_refine_ls_structure_factor_coef     Fsqd
_refine_ls_matrix_type     full
_refine_ls_R_factor_all     0.0858
_refine_ls_R_factor_gt     0.0641
_refine_ls_wR_factor_gt     0.2354
_refine_ls_wR_factor_ref     0.2720
_refine_ls_goodness_of_fit_ref     1.161
_refine_ls_restrained_S_all     1.161
_refine_ls_number_reflns     1205
_refine_ls_number_parameters     92
_refine_ls_number_restraints     0
_refine_ls_hydrogen_treatment     refall
_refine_ls_weighting_scheme     calc
_refine_ls_weighting_details
               'calc w = 1/[\s^2^(Fo^2^)+(0.2000P)^2^] where P=(Fo^2^+2Fc^2^)/3'
_atom_sites_solution_hydrogens     difmap
_atom_sites_solution_primary     direct
_atom_sites_solution_secondary     difmap
_refine_ls_shift/su_max     0.000
_refine_ls_shift/su_mean     0.000
_refine_diff_density_max     0.287
_refine_diff_density_min     -0.236
_refine_ls_extinction_method     'SHELXL97 (Sheldrick, 2008)'
_refine_ls_extinction_coef     0.032(7)
_refine_ls_extinction_expression
                                  'Fc^*^=kFc[1+0.001xFc^2^\l^3^/sin(2\q)]^-1/4^'
loop_
    _atom_type_symbol
    _atom_type_description
    _atom_type_scat_dispersion_real
    _atom_type_scat_dispersion_imag
    _atom_type_scat_source
    'C' 'C' 0.0181 0.0091
                         'International Tables Vol C Tables 4.2.6.8 and 6.1.1.4'
    'H' 'H' 0.0000 0.0000
                         'International Tables Vol C Tables 4.2.6.8 and 6.1.1.4'
    'N' 'N' 0.0311 0.0180
                         'International Tables Vol C Tables 4.2.6.8 and 6.1.1.4'
_computing_data_collection     'KM4B8 (Ga\/ldecki <i>et al.</i>, 1996)'
_computing_cell_refinement     'KM4B8 (Ga\/ldecki <i>et al.</i>, 1996)'
_computing_data_reduction     'DATAPROC (Ga\/ldecki <i>et al.</i>, 1995)'
_computing_structure_solution     'SHELXS97 (Sheldrick, 2008)'
_computing_structure_refinement     'SHELXL97 (Sheldrick, 2008)'
_computing_molecular_graphics     'ORTEP-3 for Windows (Farrugia, 1997)'
_computing_publication_material
;
SHELXL97 (Sheldrick, 2008) and WinGX (Farrugia, 1999)
;
loop_
    _atom_site_type_symbol
    _atom_site_label
    _atom_site_fract_x
    _atom_site_fract_y
    _atom_site_fract_z
    _atom_site_U_iso_or_equiv
    _atom_site_adp_type
    _atom_site_calc_flag
    _atom_site_refinement_flags
    _atom_site_occupancy
    _atom_site_symmetry_multiplicity
    _atom_site_disorder_assembly
    _atom_site_disorder_group
    N N1 0.4275(4) 0.2701(2) 0.50737(19) 0.0750(8) Uani d . 1 1 . .
    N N2 0.4248(3) 0.1532(2) 0.4693(2) 0.0733(8) Uani d . 1 1 . .
    N N4 0.58882(19) 0.08158(18) 0.61103(13) 0.0491(6) Uani d . 1 1 . .
    C C3 0.5036(2) 0.0648(2) 0.52195(15) 0.0488(7) Uani d . 1 1 . .
    C C5 0.5959(2) 0.1973(2) 0.64669(16) 0.0501(7) Uani d . 1 1 . .
    C C6 0.5112(3) 0.2946(2) 0.59397(18) 0.0541(7) Uani d . 1 1 . .
    C C51 0.6953(4) 0.2213(3) 0.7429(2) 0.0750(9) Uani d . 1 1 . .
    H H511 0.771(6) 0.142(5) 0.767(3) 0.113 Uiso d . 1 1 . .
    H H512 0.762(7) 0.297(4) 0.732(3) 0.113 Uiso d . 1 1 . .
    H H513 0.621(6) 0.241(6) 0.803(3) 0.113 Uiso d . 1 1 . .
    C C61 0.5097(4) 0.4263(3) 0.6326(3) 0.0733(9) Uani d . 1 1 . .
    H H611 0.482(6) 0.431(4) 0.709(4) 0.110 Uiso d . 1 1 . .
    H H612 0.427(5) 0.476(6) 0.599(4) 0.110 Uiso d . 1 1 . .
    H H613 0.617(5) 0.462(5) 0.618(3) 0.110 Uiso d . 1 1 . .
loop_
    _atom_site_aniso_label
    _atom_site_aniso_U_11
    _atom_site_aniso_U_22
    _atom_site_aniso_U_33
    _atom_site_aniso_U_12
    _atom_site_aniso_U_13
    _atom_site_aniso_U_23
    N1 0.1042(18) 0.0492(13) 0.0717(14) 0.0018(11) -0.0267(12) 0.0010(10)
    N2 0.1037(18) 0.0482(12) 0.0680(13) 0.0020(10) -0.0359(11) -0.0007(9)
    N4 0.0483(9) 0.0560(12) 0.0431(9) -0.0048(6) -0.0053(6) -0.0018(6)
    C3 0.0512(10) 0.0529(13) 0.0424(10) -0.0044(8) -0.0061(7) 0.0006(8)
    C5 0.0484(10) 0.0574(13) 0.0445(10) -0.0097(7) 0.0017(7) -0.0064(8)
    C6 0.0610(12) 0.0471(12) 0.0543(11) -0.0093(8) 0.0071(8) -0.0029(8)
    C51 0.0804(16) 0.0834(19) 0.0613(14) -0.0116(15) -0.0183(12) -0.0177(13)
    C61 0.092(2) 0.0515(15) 0.0760(18) -0.0118(12) 0.0119(14) -0.0092(12)
_geom_special_details
;
 All esds (except the esd in the dihedral angle between two l.s. planes)
 are estimated using the full covariance matrix.  The cell esds are taken
 into account individually in the estimation of esds in distances, angles
 and torsion angles; correlations between esds in cell parameters are only
 used when they are defined by crystal symmetry.  An approximate (isotropic)
 treatment of cell esds is used for estimating esds involving l.s. planes.
;
loop_
    _geom_bond_atom_site_label_1
    _geom_bond_atom_site_label_2
    _geom_bond_site_symmetry_2
    _geom_bond_distance
    _geom_bond_publ_flag
    N1 C6 . 1.320(3) ?
    N1 N2 . 1.337(3) ?
    N2 C3 . 1.322(3) ?
    N4 C5 . 1.316(3) ?
    N4 C3 . 1.339(2) ?
    C3 C3 5_656 1.492(4) ?
    C5 C6 . 1.414(4) ?
    C5 C51 . 1.488(3) ?
    C6 C61 . 1.488(3) ?
    C51 H511 . 1.09(5) ?
    C51 H512 . 0.98(5) ?
    C51 H513 . 1.00(5) ?
    C61 H611 . 1.00(5) ?
    C61 H612 . 0.96(5) ?
    C61 H613 . 0.97(5) ?
loop_
    _geom_angle_atom_site_label_1
    _geom_angle_atom_site_label_2
    _geom_angle_atom_site_label_3
    _geom_angle_site_symmetry_1
    _geom_angle_site_symmetry_3
    _geom_angle
    _geom_angle_publ_flag
    C6 N1 N2 . . 119.7(2) ?
    C3 N2 N1 . . 118.3(2) ?
    C5 N4 C3 . . 116.05(19) ?
    N2 C3 N4 . . 125.6(2) ?
    N2 C3 C3 . 5_656 116.9(2) ?
    N4 C3 C3 . 5_656 117.4(2) ?
    N4 C5 C6 . . 120.27(19) ?
    N4 C5 C51 . . 118.0(2) ?
    C6 C5 C51 . . 121.8(2) ?
    N1 C6 C5 . . 120.0(2) ?
    N1 C6 C61 . . 117.3(2) ?
    C5 C6 C61 . . 122.7(2) ?
    C5 C51 H511 . . 114(2) ?
    C5 C51 H512 . . 109(3) ?
    H511 C51 H512 . . 112(4) ?
    C5 C51 H513 . . 110(3) ?
    H511 C51 H513 . . 107(4) ?
    H512 C51 H513 . . 106(4) ?
    C6 C61 H611 . . 112(3) ?
    C6 C61 H612 . . 113(3) ?
    H611 C61 H612 . . 105(4) ?
    C6 C61 H613 . . 108(3) ?
    H611 C61 H613 . . 111(4) ?
    H612 C61 H613 . . 109(4) ?
loop_
    _geom_torsion_atom_site_label_1
    _geom_torsion_atom_site_label_2
    _geom_torsion_atom_site_label_3
    _geom_torsion_atom_site_label_4
    _geom_torsion_site_symmetry_1
    _geom_torsion_site_symmetry_2
    _geom_torsion_site_symmetry_3
    _geom_torsion_site_symmetry_4
    _geom_torsion
    _geom_torsion_publ_flag
    C6 N1 N2 C3 . . . . 1.8(4) ?
    N1 N2 C3 N4 . . . . -0.7(4) ?
    N1 N2 C3 C3 . . . 5_656 179.2(2) ?
    C5 N4 C3 N2 . . . . -1.4(3) ?
    C5 N4 C3 C3 . . . 5_656 178.6(2) ?
    C3 N4 C5 C6 . . . . 2.4(3) ?
    C3 N4 C5 C51 . . . . -177.4(2) ?
    N2 N1 C6 C5 . . . . -0.8(4) ?
    N2 N1 C6 C61 . . . . 180.0(2) ?
    N4 C5 C6 N1 . . . . -1.4(3) ?
    C51 C5 C6 N1 . . . . 178.4(3) ?
    N4 C5 C6 C61 . . . . 177.8(2) ?
    C51 C5 C6 C61 . . . . -2.4(3) ?
loop_
    _geom_hbond_atom_site_label_D
    _geom_hbond_atom_site_label_H
    _geom_hbond_atom_site_label_A
    _geom_hbond_site_symmetry_A
    _geom_hbond_distance_DH
    _geom_hbond_distance_HA
    _geom_hbond_distance_DA
    _geom_hbond_angle_DHA
    _geom_hbond_publ_flag
    C51 H511 CgA 6_557 1.09(5) 2.96(4) 3.616(3) 119(3) y
_iucr_refine_instructions_details
;
TITL    ew_1 in P b c a
CELL   1.54178   8.1167  10.6662  12.7127  90.000  90.000  90.000
ZERR     4       0.0007   0.0012   0.0011   0.000   0.000   0.000
LATT  1
SYMM  0.50000-X,-Y, 0.50000+Z
SYMM  0.50000+X, 0.50000-Y,-Z
SYMM -X, 0.50000+Y, 0.50000-Z
SFAC    C   H   N
UNIT    40  48  24
MERG    2
OMIT   -4.0
L.S.    40
FMAP    2
PLAN    -10
ACTA
BOND    $H
CONF
WGHT    0.200000
EXTI    0.032055
FVAR       0.99837
N1    3    0.427487    0.270084    0.507374    11.00000    0.10420    0.04919 =
         0.07174    0.00101   -0.02669    0.00179
N2    3    0.424840    0.153244    0.469273    11.00000    0.10374    0.04818 =
         0.06803   -0.00072   -0.03591    0.00204
N4    3    0.588822    0.081581    0.611034    11.00000    0.04830    0.05597 =
         0.04306   -0.00180   -0.00527   -0.00476
C3    1    0.503583    0.064791    0.521947    11.00000    0.05118    0.05292 =
         0.04243    0.00063   -0.00605   -0.00435
C5    1    0.595870    0.197261    0.646689    11.00000    0.04838    0.05736 =
         0.04445   -0.00639    0.00170   -0.00972
C6    1    0.511186    0.294580    0.593972    11.00000    0.06102    0.04705 =
         0.05435   -0.00286    0.00707   -0.00929
C51   1    0.695286    0.221348    0.742948    11.00000    0.08037    0.08339 =
         0.06128   -0.01769   -0.01830   -0.01155
H511  2    0.770688    0.141867    0.766932    11.00000   -1.50000
H512  2    0.762119    0.297157    0.732328    11.00000   -1.50000
H513  2    0.620713    0.240519    0.803361    11.00000   -1.50000
C61   1    0.509736    0.426256    0.632593    11.00000    0.09242    0.05152 =
         0.07599   -0.00921    0.01193   -0.01177
H611  2    0.481572    0.430880    0.709366    11.00000   -1.50000
H612  2    0.427278    0.476473    0.598558    11.00000   -1.50000
H613  2    0.617353    0.461862    0.618458    11.00000   -1.50000
HKLF      4
REM     ew_1 in P b c a
REM R1 =  0.0641 for    910 Fo > 4sig(Fo)  and  0.0858 for all   1205 data
REM     92 parameters refined using      0 restraints
END
WGHT      0.1719      0.1876
REM Highest difference peak  0.287,  deepest hole -0.236,  1-sigma level  0.077
Q1    1   0.5000  0.0000  0.5000  10.50000  0.05    0.28
Q2    1   0.5124  0.5020  0.5697  11.00000  0.05    0.27
Q3    1   0.5282  0.1573  0.4753  11.00000  0.05    0.24
Q4    1   0.4989  0.5659  0.6785  11.00000  0.05    0.23
Q5    1   0.5253  0.2842  0.4954  11.00000  0.05    0.23
Q6    1   0.5086  0.3662  0.6141  11.00000  0.05    0.22
Q7    1   0.6611  0.1326  0.8005  11.00000  0.05    0.21
Q8    1   0.6412  0.3719  0.7358  11.00000  0.05    0.21
Q9    1   0.4939  0.0783  0.4072  11.00000  0.05    0.20
Q10   1   0.4530  0.3650  0.4587  11.00000  0.05    0.20
;
data_global
_journal_data_validation_number     ?
_journal_date_recd_electronic     2011-05-18
_journal_date_accepted     2011-05-30
_journal_name_full     'Acta Crystallographica, Section E'
_journal_year     2011
_journal_volume     67
_journal_issue      7
_journal_page_first     o1613
_journal_page_last     o1613
_journal_paper_category     QO
_journal_coeditor_code     FY2014
_publ_contact_author_name     'Zbigniew Karczmarzyk'
_publ_contact_author_address
;
Department of Chemistry
University of Podlasie
ul. 3 Maja 54
08-100 Siedlce
Poland
;
_publ_contact_author_email     kar@uph.edu.pl
_publ_contact_author_fax     '48 25 644 20 45'
_publ_contact_author_phone     '48 25 643 10 17'
_publ_section_title
;
5,5',6,6'-Tetramethyl-3,3'-bi-1,2,4-triazine
;
loop_
    _publ_author_name
    _publ_author_address
    'Woli\'nska, Ewa'
;
Department of Chemistry
University of Podlasie
ul. 3 Maja 54
08-110 Siedlce
Poland
;
    'Karczmarzyk, Zbigniew'
;
Department of Chemistry
University of Podlasie
ul. 3 Maja 54
08-110 Siedlce
Poland
;
    'Rykowski, Andrzej'
;
Department of Chemistry
University of Podlasie
ul. 3 Maja 54
08-110 Siedlce
Poland
;
    'Wysocki, Waldemar'
;
Department of Chemistry
University of Podlasie
ul. 3 Maja 54
08-110 Siedlce
Poland
;
