# Supplementary material for: 5,5′,6,6′-Tetra­methyl-3,3′-bi-1,2,4-tri­azine
Source: Acta Crystallogr Sect E Struct Rep Online. 2011 Jun 11;67(Pt 7):o1613. doi: 10.1107/S1600536811020691 (PMC3151877; doi:10.1107/S1600536811020691)
Supplement: Supplementary file 2 [file e-67-o1613-Isup2.hkl]

#
# h,k,l, Fc-squared, Fo-squared, sigma(Fo-squared) and status flag
#
data_I
_shelx_title '    ew_1 in P b c a'
_shelx_refln_list_code          4
_shelx_F_calc_maximum      158.67
_exptl_crystal_F_000       456.00
_reflns_d_resolution_high  0.7822
 
loop_
 _symmetry_equiv_pos_as_xyz
 'x, y, z'
 '-x+1/2, -y, z+1/2'
 'x+1/2, -y+1/2, -z'
 '-x, y+1/2, -z+1/2'
 '-x, -y, -z'
 'x-1/2, y, -z-1/2'
 '-x-1/2, y-1/2, z'
 'x, -y-1/2, z-1/2'
 
_cell_length_a     8.1167
_cell_length_b    10.6662
_cell_length_c    12.7127
_cell_angle_alpha  90.000
_cell_angle_beta   90.000
_cell_angle_gamma  90.000
 
_shelx_F_squared_multiplier     1.000
 
loop_
 _refln_index_h
 _refln_index_k
 _refln_index_l
 _refln_F_squared_calc
 _refln_F_squared_meas
 _refln_F_squared_sigma
 _refln_observed_status
   2   0   0    25177.38    28526.24    195.84 o
   4   0   0      228.48      194.13      5.07 o
   6   0   0       72.95       65.81      2.32 o
   8   0   0       13.60       15.00      0.83 o
  10   0   0      119.19      110.74      3.77 o
   2   1   0      516.42      549.88      4.16 o
   4   1   0      327.60      297.01      4.50 o
   6   1   0        0.00        0.22      0.90 o
   8   1   0       15.10       11.97      1.04 o
  10   1   0        0.37        0.61      0.27 o
   0   2   0     7557.85     5258.76     23.41 o
   2   2   0      217.46      214.32      4.06 o
   4   2   0      138.05      146.27      4.76 o
   6   2   0       82.54       88.19      2.88 o
   8   2   0       30.76       31.06      1.10 o
  10   2   0        0.48        0.65      0.82 o
   2   3   0      325.28      346.83      5.69 o
   4   3   0      930.58      869.15     12.13 o
   6   3   0        7.80        6.45      0.63 o
   8   3   0        6.57        8.14      0.69 o
  10   3   0        1.74        1.23      0.25 o
   0   4   0      462.01      493.53      7.25 o
   2   4   0       46.02       56.13      1.91 o
   4   4   0        9.32       10.24      0.58 o
   6   4   0       23.53       26.33      1.02 o
   8   4   0        1.13        2.28      0.55 o
   2   5   0      579.66      609.46      9.54 o
   4   5   0       25.77       36.12      1.30 o
   6   5   0       17.97       17.59      0.93 o
   8   5   0        0.78       13.06      0.68 o
   0   6   0     1685.56     1491.94     17.01 o
   2   6   0      536.19      585.77     10.51 o
   4   6   0       88.76      117.44      4.12 o
   6   6   0       16.08       19.55      0.93 o
   8   6   0        0.62        0.18      0.43 o
   2   7   0        0.68        1.26      1.63 o
   4   7   0        3.26        0.52      2.30 o
   6   7   0        7.24        9.32      0.78 o
   8   7   0        0.88        1.31      0.39 o
   0   8   0      794.11      786.66     14.85 o
   2   8   0      464.99      515.10     12.23 o
   4   8   0       96.10      107.83      3.53 o
   6   8   0       22.26       28.89      1.04 o
   8   8   0       40.67       37.41      1.25 o
   4   9   0      223.18      288.59      9.29 o
   6   9   0        0.14       -1.41      1.34 o
   0  10   0        1.03        0.72      0.67 o
   2  10   0        0.34        1.17      0.71 o
   4  10   0        0.04       -1.54      1.81 o
   6  10   0        1.12        0.70      1.33 o
   2  11   0       28.93       32.63      1.08 o
   4  11   0       12.89       12.34      0.67 o
   6  11   0        1.74        1.09      0.25 o
   0  12   0        5.99        6.97      0.64 o
   4  12   0        4.47        4.08      0.41 o
   2  13   0        0.19        0.51      0.95 o
   1   1   1     2234.25     2239.51     10.46 o
   2   1   1     1062.35     1147.39     11.78 o
   3   1   1        2.88        2.50      0.19 o
   4   1   1      145.85      124.36      2.07 o
   5   1   1      154.33      157.07      4.78 o
   6   1   1        5.50        6.10      0.30 o
   7   1   1       12.09       12.18      0.40 o
   8   1   1       35.68       37.69      0.74 o
   9   1   1       11.03       12.06      0.33 o
  10   1   1        3.14        2.75      0.16 o
   0   2   1      208.51      160.51     58.61 o
   1   2   1       40.65       37.43      9.39 o
   2   2   1      692.31      669.95     24.55 o
   3   2   1       62.17       72.29      1.76 o
   4   2   1      519.06      521.43     20.92 o
   5   2   1        5.22        4.82      0.42 o
   6   2   1      168.91      185.91      4.34 o
   7   2   1       42.66       42.87      3.71 o
   8   2   1        6.33        6.29      0.68 o
   9   2   1       12.10       13.64      0.95 o
  10   2   1        6.08        5.44      0.37 o
   1   3   1      114.45       97.04     21.08 o
   2   3   1      671.84      623.46     86.15 o
   3   3   1      307.88      299.21      4.37 o
   4   3   1        1.50        2.14      0.29 o
   5   3   1      361.21      427.91      6.86 o
   6   3   1        0.64        1.19      0.79 o
   7   3   1       68.70       74.77      3.63 o
   8   3   1       22.48       24.37      1.47 o
   9   3   1        1.94        1.03      0.30 o
  10   3   1        0.91        0.90      0.49 o
   0   4   1      339.96      315.19    117.19 o
   1   4   1       40.10       37.25      6.79 o
   2   4   1       68.40       64.48      9.91 o
   3   4   1      110.00      114.60      4.66 o
   4   4   1        0.12        0.92      0.40 o
   5   4   1       26.29       32.40      0.74 o
   6   4   1        1.30        0.91      1.17 o
   7   4   1        1.62        2.08      0.40 o
   8   4   1        0.53        0.34      0.48 o
   9   4   1        0.03        0.71      0.33 o
   1   5   1     1009.42     1170.87    200.24 o
   2   5   1      108.75       88.27     20.59 o
   3   5   1      197.80      215.03      6.20 o
   4   5   1       39.32       43.19      3.49 o
   5   5   1       12.74       13.87      0.83 o
   6   5   1        1.76        1.70      0.45 o
   7   5   1        3.79       13.40      6.69 o
   8   5   1        4.67        4.87      0.44 o
   9   5   1        2.50        2.76      0.26 o
   0   6   1       66.75       61.14     18.51 o
   1   6   1      206.28      243.39     42.11 o
   2   6   1      127.58       92.75     45.23 o
   3   6   1      395.85      435.40     70.28 o
   4   6   1      108.71      122.34      2.96 o
   5   6   1       26.85       35.94      0.85 o
   6   6   1       38.24       42.49      2.10 o
   7   6   1       13.85       16.13      0.59 o
   8   6   1        7.68        8.43      0.41 o
   9   6   1        6.71        6.99      0.26 o
   1   7   1      234.29      269.96     46.60 o
   2   7   1      198.39      144.16     66.69 o
   3   7   1       70.66       66.33     19.46 o
   4   7   1        1.23        1.55      1.44 o
   5   7   1        9.93       10.21      1.54 o
   6   7   1        2.67        2.30      0.64 o
   7   7   1        0.00        0.86      1.25 o
   8   7   1       33.79       36.59      0.86 o
   0   8   1       85.47       89.45     19.41 o
   1   8   1      174.70      187.35     30.96 o
   2   8   1       30.84       34.00      1.17 o
   3   8   1      367.70      347.69     52.31 o
   4   8   1       54.28       66.40      9.80 o
   5   8   1       26.55       31.86      1.19 o
   6   8   1       33.62       41.61      1.50 o
   7   8   1       21.90       27.20      1.11 o
   8   8   1       10.02       10.18      0.63 o
   1   9   1      379.63      415.14     68.20 o
   2   9   1        2.84        1.07      0.80 o
   3   9   1       54.22       63.72     19.84 o
   4   9   1       14.17       18.27      2.57 o
   5   9   1        0.07        0.06      0.63 o
   6   9   1        0.92        0.36      1.07 o
   7   9   1        0.79        0.72      0.34 o
   0  10   1        1.52        1.60      0.65 o
   1  10   1        0.53       -0.42      1.00 o
   2  10   1        1.80        4.14      1.75 o
   3  10   1        1.63        0.84      0.62 o
   4  10   1       19.42       21.69      4.57 o
   5  10   1        3.18        4.37      1.85 o
   6  10   1       11.08       11.67      1.74 o
   7  10   1        1.51        1.09      0.19 o
   1  11   1       18.48       29.09      6.57 o
   2  11   1        2.04        1.36      0.75 o
   3  11   1        1.83        0.10      1.32 o
   4  11   1        7.59        8.66      1.94 o
   5  11   1       18.37       19.62      5.08 o
   6  11   1        3.21        3.20      0.57 o
   0  12   1        3.13        3.78      0.74 o
   1  12   1        0.09       -0.17      1.39 o
   2  12   1        5.90        2.11      0.64 o
   3  12   1        0.26       -1.27      0.94 o
   4  12   1        0.58        0.30      0.81 o
   1  13   1        2.30        3.13      0.82 o
   2  13   1        0.30       -0.75      0.70 o
   3  13   1        0.83        0.77      0.50 o
   0   0   2     6921.82     6675.89     65.13 o
   1   0   2     3342.33     3954.13     71.59 o
   2   0   2    12636.84    15112.96    132.27 o
   3   0   2     4234.29     4421.05     24.08 o
   4   0   2       38.96       67.14      2.26 o
   5   0   2      302.36      331.26      8.15 o
   6   0   2        9.50       13.46      0.75 o
   7   0   2       46.05       51.80      1.89 o
   8   0   2       23.13       29.03      1.04 o
   9   0   2       23.36       24.97      0.89 o
  10   0   2        2.96        3.46      0.33 o
   1   1   2     8622.21     9630.47    510.31 o
   2   1   2     5514.01     6299.94     94.09 o
   3   1   2      461.59      519.97      5.27 o
   4   1   2      243.13      202.75      6.04 o
   5   1   2        7.23        9.34      0.43 o
   6   1   2       43.05       38.65      0.95 o
   7   1   2        0.65        0.02      1.23 o
   8   1   2       21.14       26.32      0.74 o
   9   1   2       39.76       41.50      1.47 o
  10   1   2        3.66        3.10      0.22 o
   0   2   2       50.34       52.54      1.99 o
   1   2   2       19.12       16.77      1.36 o
   2   2   2     1441.29     1478.06     12.24 o
   3   2   2        5.04        7.24      0.45 o
   4   2   2       69.86       61.91      2.10 o
   5   2   2       18.12       19.74      0.76 o
   6   2   2      100.11      118.91      3.80 o
   7   2   2        1.18        1.48      0.57 o
   8   2   2        3.70        3.08      0.59 o
   9   2   2        0.44        0.00      1.30 o
  10   2   2        8.03        5.42      0.32 o
   1   3   2     1248.59     1204.28    492.10 o
   2   3   2     1432.42      936.72     14.18 o
   3   3   2       93.76       80.03      2.61 o
   4   3   2       12.19       17.57      0.66 o
   5   3   2        6.87        5.96      0.59 o
   6   3   2       20.99       21.33      0.92 o
   7   3   2        0.19       -0.82      1.72 o
   8   3   2        7.62        9.95      0.69 o
   9   3   2        0.57        0.30      1.22 o
  10   3   2        0.95        0.57      0.21 o
   0   4   2      112.47       73.09      2.76 o
   1   4   2       48.54       40.39     22.02 o
   2   4   2      191.81       80.24      2.70 o
   3   4   2      199.78      169.20      5.59 o
   4   4   2       12.54       21.13      0.81 o
   5   4   2        7.06        8.14      0.65 o
   6   4   2        0.86        0.80      1.72 o
   7   4   2        3.75        1.62      2.24 o
   8   4   2        2.54       12.89      0.71 o
   9   4   2        2.29        2.15      0.39 o
   1   5   2     1725.43     1983.45   1046.25 o
   2   5   2        1.61       -0.44      1.25 o
   3   5   2      212.20      172.73      5.59 o
   4   5   2       73.34       65.10      2.35 o
   5   5   2        1.24        0.65      0.53 o
   6   5   2        3.43        3.04      0.63 o
   7   5   2        0.40       -0.26      2.06 o
   8   5   2        0.04        0.78      1.37 o
   9   5   2        2.29        2.20      0.36 o
   0   6   2       25.00       13.13      0.91 o
   1   6   2       23.53       31.57     15.61 o
   2   6   2      103.12       24.77      2.03 o
   3   6   2       43.62       33.04      1.34 o
   4   6   2       19.70       20.96      0.98 o
   5   6   2       16.76       20.08      1.00 o
   6   6   2        0.97       -1.37      2.00 o
   7   6   2        0.00        0.47      1.34 o
   8   6   2       10.21       12.02      0.64 o
   9   6   2        2.12        2.02      0.29 o
   1   7   2        7.04        7.46      5.24 o
   2   7   2        4.02        0.22      2.20 o
   3   7   2        1.63       -1.47      1.47 o
   4   7   2        0.78        0.54      2.06 o
   5   7   2        1.61        1.81      0.59 o
   6   7   2        4.34        6.74      0.73 o
   7   7   2       10.80        9.85      0.71 o
   8   7   2        2.13        2.06      0.40 o
   0   8   2        4.57        1.67      0.70 o
   1   8   2       58.63       64.61     34.12 o
   2   8   2       22.91       -0.50      3.63 o
   3   8   2      135.11       48.33      2.61 o
   4   8   2       68.71       55.26      2.19 o
   5   8   2        3.33        0.00      1.78 o
   6   8   2       58.42       68.12      2.41 o
   7   8   2       14.79       15.50      0.72 o
   8   8   2        9.24        8.52      0.39 o
   1   9   2      634.42      497.02    293.66 o
   2   9   2       41.63        6.82      1.63 o
   3   9   2       76.09       32.60      2.08 o
   4   9   2       21.48       18.37      1.17 o
   5   9   2        5.75        5.89      0.70 o
   6   9   2        0.20       -0.16      1.51 o
   7   9   2        0.05       -0.26      0.33 o
   0  10   2      121.54       83.69      3.05 o
   1  10   2       10.60       10.95      5.56 o
   2  10   2       21.64       -1.28      3.95 o
   3  10   2       32.08        9.96      1.38 o
   4  10   2        0.57       -0.21      1.80 o
   5  10   2        3.50        3.06      0.54 o
   6  10   2        5.07        5.04      0.46 o
   1  11   2        2.09        0.33      1.10 o
   2  11   2        6.67       -1.25      2.19 o
   4  11   2        8.46        1.18      1.78 o
   5  11   2        1.02        0.00      1.22 o
   1  12   2        1.14        1.21      0.37 o
   2  12   2        0.09        0.28      1.46 o
   3  12   2        2.69        0.91      1.48 o
   4  12   2        1.91       -0.69      1.20 o
   1  13   2       12.76       12.62      4.21 o
   2  13   2        0.25       -0.81      0.95 o
   1   1   3     2259.25     2203.93    180.96 o
   2   1   3      922.43      944.74     31.81 o
   3   1   3     1282.19     1233.36     13.84 o
   4   1   3      392.79      346.16      5.25 o
   5   1   3      496.54      538.66     11.94 o
   6   1   3       10.24       11.54      0.51 o
   7   1   3      105.71      102.36      5.02 o
   8   1   3       31.22       33.50      0.81 o
   9   1   3        5.51        5.62      0.36 o
  10   1   3        3.97        4.80      1.11 o
   0   2   3      396.01      383.53      5.35 o
   1   2   3      556.41      569.84      4.83 o
   2   2   3       32.40       33.33      1.16 o
   3   2   3      922.17      887.18     10.85 o
   4   2   3      363.59      355.67      7.83 o
   5   2   3        8.18        8.10      0.61 o
   6   2   3      108.22      109.05      4.17 o
   7   2   3       72.68       80.65      2.86 o
   8   2   3        0.06        0.24      1.77 o
   9   2   3       24.56       21.95      0.81 o
  10   2   3        2.61        2.24      0.24 o
   1   3   3      180.48      203.40      3.18 o
   2   3   3       74.73       82.26      2.86 o
   3   3   3        4.13        4.14      0.43 o
   4   3   3      157.33      156.50      5.13 o
   5   3   3        0.65        0.00      1.55 o
   6   3   3       14.41       15.88      0.85 o
   7   3   3        0.54       -0.81      1.87 o
   8   3   3        4.85        6.60      0.63 o
   9   3   3        8.08        6.56      0.49 o
   0   4   3     2713.17     3051.62     20.35 o
   1   4   3       45.77       53.03      1.26 o
   2   4   3      317.39      331.13      6.81 o
   3   4   3       58.31       55.67      2.00 o
   4   4   3       35.98       44.71      1.63 o
   5   4   3        0.48        0.00      1.72 o
   6   4   3        0.93       -0.53      1.92 o
   7   4   3        4.33        4.19      0.63 o
   8   4   3        0.27        0.41      1.26 o
   9   4   3        0.00       -0.59      0.99 o
   1   5   3      700.99      901.43     20.53 o
   2   5   3      142.52      158.97      5.26 o
   3   5   3       70.98       69.18      2.35 o
   4   5   3        2.05        0.88      0.49 o
   5   5   3        0.01        0.25      1.82 o
   6   5   3       18.45       18.36      0.92 o
   7   5   3        0.34        0.98      1.31 o
   8   5   3        1.21        1.51      0.46 o
   9   5   3        7.25        8.26      0.42 o
   0   6   3      204.30      202.33      6.11 o
   1   6   3        4.01        3.19      1.20 o
   2   6   3        7.03        5.93      0.59 o
   3   6   3       29.43       36.05      1.19 o
   4   6   3       95.85       96.54      3.19 o
   5   6   3       17.44       21.18      0.97 o
   6   6   3       58.44       63.83      2.09 o
   7   6   3       19.09       20.26      0.83 o
   8   6   3        0.51        0.83      0.39 o
   9   6   3        4.13        2.87      0.27 o
   1   7   3       74.60       94.53      2.24 o
   2   7   3        1.69       -0.45      1.85 o
   3   7   3      203.28      223.19      7.62 o
   4   7   3       30.71       42.87      1.35 o
   5   7   3      439.99      455.13     11.81 o
   6   7   3       58.22       62.86      2.01 o
   7   7   3      134.51      148.82      4.91 o
   8   7   3       20.57       20.59      0.77 o
   0   8   3        0.01        1.22      1.88 o
   1   8   3       15.21       16.03      0.63 o
   2   8   3        9.04       14.46      0.88 o
   3   8   3       61.26       72.48      2.43 o
   4   8   3       80.46       91.39      2.86 o
   5   8   3       12.92       16.97      0.89 o
   6   8   3       78.49       96.74      3.14 o
   7   8   3        4.58        4.86      0.48 o
   8   8   3        3.19        3.26      0.28 o
   1   9   3      323.11      437.12      8.08 o
   2   9   3       21.73       30.14      1.15 o
   3   9   3       56.74       72.94      2.64 o
   4   9   3        0.03       -1.22      1.77 o
   5   9   3        0.95        1.68      0.53 o
   6   9   3       10.18       11.23      0.63 o
   7   9   3        0.37        0.17      1.00 o
   0  10   3       73.54      126.60      4.34 o
   1  10   3       19.17       23.10      0.72 o
   2  10   3        0.00       -2.23      2.11 o
   3  10   3       58.89       70.65      2.58 o
   4  10   3        4.87        5.59      0.61 o
   5  10   3        2.38        3.79      0.50 o
   6  10   3        1.66        1.83      0.37 o
   1  11   3        0.12        0.49      0.40 o
   2  11   3        8.83        9.36      0.74 o
   3  11   3        2.16        3.88      0.54 o
   4  11   3        0.01       -0.68      1.44 o
   5  11   3        3.18        4.12      0.39 o
   0  12   3       10.67       12.93      0.67 o
   1  12   3        1.26        2.20      0.79 o
   2  12   3        0.03       -0.64      1.48 o
   3  12   3        6.46        9.87      0.50 o
   4  12   3        1.65        0.59      0.98 o
   1  13   3        9.22       13.47      0.33 o
   2  13   3        3.19        4.95      0.30 o
   0   0   4       81.63       69.15      2.41 o
   1   0   4        4.51        4.37      0.28 o
   2   0   4     1149.50     1091.47     10.89 o
   3   0   4      195.62      176.61      4.88 o
   4   0   4      111.42       98.04      3.18 o
   5   0   4       37.13       47.95      1.53 o
   6   0   4       57.21       66.35      2.22 o
   7   0   4       11.09       10.80      0.76 o
   8   0   4       14.64       14.11      0.79 o
   9   0   4        1.13        1.00      0.39 o
  10   0   4        6.71        4.01      0.26 o
   1   1   4       14.88       15.54      1.63 o
   2   1   4     3191.74     3002.30    152.89 o
   3   1   4      114.96       90.82      2.16 o
   4   1   4     2549.20     2648.96     78.94 o
   5   1   4       80.86      105.55      2.37 o
   6   1   4        9.61        9.52      0.67 o
   7   1   4       56.14       59.54      1.44 o
   8   1   4       32.22       39.65      2.88 o
   9   1   4        2.77        3.00      0.32 o
  10   1   4        1.35        1.28      0.14 o
   0   2   4     2861.41     3118.01     18.61 o
   1   2   4      116.48      109.37      5.79 o
   2   2   4      124.94      146.97      4.20 o
   3   2   4        8.98       10.03      0.51 o
   4   2   4      129.53      142.83      4.78 o
   5   2   4        2.96        3.10      0.52 o
   6   2   4       83.72       83.10      2.73 o
   7   2   4       30.57       31.75      1.11 o
   8   2   4       60.11       56.12      2.05 o
   9   2   4        8.53        9.53      0.54 o
   1   3   4        0.19        2.30      0.66 o
   2   3   4      117.40      116.96      3.90 o
   3   3   4       22.49       22.59      0.80 o
   4   3   4      104.69      118.60      3.89 o
   5   3   4        7.75        8.83      0.67 o
   6   3   4        0.01        1.05      1.31 o
   7   3   4        3.28        4.12      0.62 o
   8   3   4       12.58       12.04      0.69 o
   9   3   4        3.57        3.37      0.40 o
   0   4   4      430.45      386.33      8.04 o
   1   4   4      154.63      165.01     28.81 o
   2   4   4        4.36        5.29      0.53 o
   3   4   4      105.94       94.42      3.36 o
   4   4   4        3.38        2.83      0.52 o
   5   4   4       14.82       13.82      0.77 o
   6   4   4        2.56       -0.80      2.02 o
   7   4   4        5.94        7.16      0.69 o
   8   4   4       10.33       12.96      0.67 o
   9   4   4        6.56        6.12      0.42 o
   1   5   4      616.82      651.54      7.47 o
   2   5   4       10.63       14.60      0.66 o
   3   5   4       41.92       61.68      2.09 o
   4   5   4      121.93      117.51      4.02 o
   5   5   4       14.43       13.20      0.82 o
   6   5   4        0.24        0.40      0.53 o
   7   5   4        0.05        0.71      1.58 o
   8   5   4        1.61        1.89      0.45 o
   9   5   4        1.85        1.94      0.29 o
   0   6   4       40.65       41.09      1.49 o
   1   6   4        2.64        4.84      0.81 o
   2   6   4       36.06       43.60      1.38 o
   3   6   4        0.01       -2.04      1.71 o
   4   6   4       17.63       18.75      0.93 o
   5   6   4        8.57        8.35      0.75 o
   6   6   4       49.09       50.64      1.69 o
   7   6   4        7.33        7.98      0.62 o
   8   6   4        3.20        2.38      0.40 o
   1   7   4       12.38       15.56      0.63 o
   2   7   4        0.22        1.06      0.56 o
   3   7   4       14.79       18.59      0.92 o
   4   7   4       29.11       40.13      1.26 o
   5   7   4       63.75       74.91      2.46 o
   6   7   4        9.56       10.36      0.79 o
   7   7   4        8.60       10.08      0.64 o
   8   7   4        0.72        0.38      0.31 o
   0   8   4      419.53      435.88     11.12 o
   1   8   4        0.11        0.12      1.32 o
   2   8   4       78.89       86.51      2.50 o
   3   8   4        3.29        3.20      1.79 o
   4   8   4       35.71       47.42      1.61 o
   5   8   4        0.10       -0.95      1.69 o
   6   8   4       26.68       32.73      1.01 o
   7   8   4        1.04        1.26      0.39 o
   8   8   4        0.24        0.02      0.19 o
   1   9   4       43.69       54.11      1.47 o
   2   9   4       36.67       47.03      1.62 o
   3   9   4       19.74       28.69      1.09 o
   4   9   4       21.06       26.66      0.98 o
   5   9   4       10.96       13.34      0.71 o
   6   9   4        1.03       -0.27      1.32 o
   7   9   4        1.23        0.56      0.94 o
   0  10   4      287.57      299.09      9.28 o
   1  10   4        3.88        5.64      0.67 o
   2  10   4      121.92      133.62      4.23 o
   3  10   4       14.90       19.35      0.88 o
   4  10   4        0.90        0.69      0.51 o
   5  10   4        2.59        3.75      0.48 o
   6  10   4        4.43        4.83      0.37 o
   1  11   4        6.01        6.67      0.58 o
   2  11   4        6.99       10.00      0.67 o
   3  11   4        4.68        5.87      0.55 o
   4  11   4        0.45        0.40      0.38 o
   5  11   4        3.41        4.16      0.34 o
   0  12   4        0.04        0.40      0.43 o
   1  12   4        1.25        1.42      0.57 o
   2  12   4        2.64        2.50      0.43 o
   3  12   4        3.56        5.26      0.41 o
   4  12   4        0.23        0.20      0.25 o
   1  13   4        5.31        7.31      0.23 o
   1   1   5      309.23      241.11     20.96 o
   2   1   5        1.45        0.33      0.81 o
   3   1   5      443.21      452.18      6.52 o
   4   1   5        0.05       -2.06      1.03 o
   5   1   5      380.67      385.93     10.52 o
   6   1   5       26.94       26.12      0.72 o
   7   1   5       95.75      107.58      2.45 o
   8   1   5       10.11        9.60      0.48 o
   9   1   5        5.84        6.04      0.33 o
   0   2   5      193.18      186.47      4.65 o
   1   2   5      290.52      266.15      4.04 o
   2   2   5       45.54       47.74      1.63 o
   3   2   5      364.23      340.47      7.56 o
   4   2   5      461.26      480.96     10.08 o
   5   2   5        0.60        0.95      0.52 o
   6   2   5      262.55      251.05      8.53 o
   7   2   5       51.63       55.99      2.08 o
   8   2   5       11.73       10.62      0.70 o
   9   2   5       21.85       19.74      0.66 o
   1   3   5       43.76       40.58      0.70 o
   2   3   5       17.35       12.30      0.57 o
   3   3   5        3.91        5.11      0.48 o
   4   3   5        1.18        1.03      1.70 o
   5   3   5        1.21        0.78      0.54 o
   6   3   5       46.03       47.37      1.74 o
   7   3   5        0.56        1.88      0.56 o
   8   3   5        3.40        2.26      0.52 o
   9   3   5        1.67        2.28      0.34 o
   0   4   5     1573.94     1437.37     17.27 o
   1   4   5       63.55       83.12      7.70 o
   2   4   5     1284.85     1179.63     16.96 o
   3   4   5      155.76      166.58      5.66 o
   4   4   5       30.48       29.30      1.09 o
   5   4   5       27.65       25.70      1.12 o
   6   4   5        0.97        1.74      0.58 o
   7   4   5        3.77        0.49      1.92 o
   8   4   5       28.41       27.01      1.10 o
   9   4   5        3.22        3.99      0.34 o
   1   5   5       72.09       76.59     12.21 o
   2   5   5        0.41        0.77      1.82 o
   3   5   5        1.21        1.30      1.61 o
   4   5   5       63.91       54.54      2.04 o
   5   5   5        2.35        2.54      0.61 o
   6   5   5       15.95       14.33      0.89 o
   7   5   5        1.17        1.09      0.52 o
   8   5   5        0.75        0.14      1.19 o
   9   5   5        2.33        1.83      0.26 o
   0   6   5       24.16       23.45      1.08 o
   1   6   5       41.60       42.50     13.72 o
   2   6   5        1.12        0.67      1.71 o
   3   6   5       67.77       44.17      1.74 o
   4   6   5       91.10       73.10      2.76 o
   5   6   5       40.58       30.12      1.40 o
   6   6   5       50.33       50.68      1.82 o
   7   6   5        5.85        5.68      0.58 o
   8   6   5        0.40        0.56      1.08 o
   1   7   5        3.13        1.95      0.68 o
   2   7   5       48.51       18.23      1.58 o
   3   7   5      219.56       58.87      3.08 o
   4   7   5      135.81       71.82      2.57 o
   5   7   5      401.55      319.29     11.27 o
   6   7   5        6.64        7.42      0.71 o
   7   7   5       93.55       88.21      2.97 o
   8   7   5        7.79        6.47      0.40 o
   0   8   5       53.87       36.85      1.61 o
   1   8   5        9.61       10.28      4.36 o
   2   8   5        0.27        0.27      1.92 o
   3   8   5        9.42        1.92      2.66 o
   4   8   5       21.17       12.41      1.07 o
   5   8   5       13.18        7.98      0.88 o
   6   8   5       11.91        9.39      0.73 o
   7   8   5        6.43        4.24      0.46 o
   1   9   5       94.11       70.74     34.94 o
   2   9   5        0.14       -1.06      2.30 o
   3   9   5       11.76       -3.30      3.13 o
   4   9   5       26.14        2.94      3.90 o
   5   9   5        2.31        0.18      1.73 o
   6   9   5        0.35        0.73      1.31 o
   7   9   5        0.10        0.34      0.66 o
   0  10   5        2.33       -2.71      2.87 o
   1  10   5       28.42       27.48     12.18 o
   2  10   5       41.58       10.05      1.69 o
   3  10   5       51.80       -0.41      5.14 o
   4  10   5       22.95        5.87      1.13 o
   5  10   5       10.60        0.00      2.15 o
   6  10   5        6.86        0.91      1.26 o
   1  11   5        0.28        0.00      1.20 o
   2  11   5       23.69        4.84      1.09 o
   3  11   5        0.75        0.00      1.54 o
   4  11   5        0.63        0.80      0.36 o
   5  11   5        0.25       -0.10      0.81 o
   0  12   5       10.28       15.95      0.60 o
   1  12   5        0.69        0.80      0.37 o
   2  12   5        2.15        3.25      0.40 o
   3  12   5        0.81        0.93      0.30 o
   0   0   6      123.60      124.98      4.08 o
   1   0   6      181.64      180.04      3.55 o
   2   0   6      760.75      715.12     10.61 o
   3   0   6      609.75      567.96     10.27 o
   4   0   6       89.54       85.06      2.73 o
   5   0   6        0.29        1.81      0.51 o
   6   0   6       70.99       72.04      2.45 o
   7   0   6       42.70       45.43      1.67 o
   8   0   6        2.32        1.97      0.48 o
   9   0   6        8.99        7.83      0.45 o
   1   1   6     1439.43     1510.47     12.83 o
   2   1   6      537.44      518.12      9.08 o
   3   1   6       62.72       51.22      1.72 o
   4   1   6        6.47        6.81      0.43 o
   5   1   6      120.92      107.17      2.53 o
   6   1   6       56.55       55.83      1.28 o
   7   1   6       12.94       13.25      0.57 o
   8   1   6        0.17       -0.28      0.88 o
   9   1   6        0.07       -0.11      0.67 o
   0   2   6        0.59        0.69      0.38 o
   1   2   6       13.46       17.37      0.52 o
   2   2   6       46.79       47.11      1.41 o
   3   2   6       10.92       12.88      0.62 o
   4   2   6      652.55      617.18     12.25 o
   5   2   6        6.49        5.52      0.64 o
   6   2   6      386.96      385.30     11.13 o
   7   2   6        0.70        1.27      0.54 o
   8   2   6       11.08       11.92      0.65 o
   9   2   6        0.78       -0.59      1.00 o
   1   3   6      212.10      180.53      8.31 o
   2   3   6       23.94       26.09      0.77 o
   3   3   6       33.71       41.06      1.25 o
   4   3   6        7.06        9.55      0.65 o
   5   3   6       84.39       86.39      2.71 o
   6   3   6      106.01      112.53      3.82 o
   7   3   6       49.30       45.37      1.51 o
   8   3   6       28.08       24.71      0.93 o
   9   3   6        0.84        0.69      0.28 o
   0   4   6        1.10        0.84      1.48 o
   1   4   6        2.73        2.96      0.36 o
   2   4   6       45.96       51.87      1.98 o
   3   4   6       92.32      108.43      3.59 o
   4   4   6       29.24       28.78      1.12 o
   5   4   6        1.83       -0.27      1.96 o
   6   4   6       59.64       64.25      2.24 o
   7   4   6        0.25       -2.03      1.76 o
   8   4   6        1.67        1.44      0.43 o
   9   4   6        0.02        0.45      0.71 o
   1   5   6       49.04       73.30      2.34 o
   2   5   6       86.47       93.24      2.81 o
   3   5   6        1.57        4.33      0.59 o
   4   5   6        0.97        1.64      0.58 o
   5   5   6        2.92        4.65      0.64 o
   6   5   6        2.75        1.02      1.83 o
   7   5   6        0.03       -1.40      1.49 o
   8   5   6        1.03        0.86      1.16 o
   0   6   6        0.96       -0.45      1.62 o
   1   6   6       63.49       66.74      1.59 o
   2   6   6       96.34      102.74      3.61 o
   3   6   6      300.38      290.32      9.34 o
   4   6   6      146.88      151.65      5.63 o
   5   6   6       44.27       51.75      1.63 o
   6   6   6       32.51       31.93      1.15 o
   7   6   6        1.81        0.00      1.56 o
   8   6   6        2.56        1.50      0.33 o
   1   7   6       13.34       16.43      0.62 o
   2   7   6       83.05       97.18      3.28 o
   3   7   6        7.24        8.69      0.78 o
   4   7   6       20.15       20.95      0.96 o
   5   7   6        2.72        3.25      0.63 o
   6   7   6        0.03        0.00      0.48 o
   7   7   6        0.60        0.51      1.14 o
   8   7   6        2.01        2.19      0.23 o
   0   8   6        0.12        1.06      2.15 o
   1   8   6       26.29       30.50      1.37 o
   2   8   6        0.00        0.54      1.51 o
   3   8   6       38.60       43.00      1.42 o
   4   8   6        0.01       -0.49      1.75 o
   5   8   6        1.70        1.22      0.52 o
   6   8   6        1.80        2.71      0.44 o
   7   8   6        2.85        2.45      0.33 o
   1   9   6       59.49       56.71      2.18 o
   2   9   6       15.41       16.11      0.89 o
   3   9   6        0.03       -0.91      1.63 o
   4   9   6        6.00        6.41      0.60 o
   5   9   6        6.91       10.34      0.61 o
   6   9   6        1.06        1.32      0.34 o
   0  10   6       58.35       58.58      2.16 o
   1  10   6       21.03       24.15      0.68 o
   2  10   6       24.52       29.18      1.07 o
   3  10   6       54.74       59.41      2.12 o
   4  10   6       17.57       21.03      0.77 o
   5  10   6       11.21       12.70      0.53 o
   1  11   6        1.93        0.78      1.10 o
   2  11   6       10.93       13.29      0.63 o
   3  11   6        0.00       -1.26      1.17 o
   4  11   6        4.50        5.15      0.38 o
   0  12   6        8.72       10.09      0.46 o
   1  12   6        0.01        0.39      0.71 o
   2  12   6        4.11        4.70      0.35 o
   3  12   6        0.00        0.40      0.65 o
   1   1   7       65.01       79.58      2.55 o
   2   1   7       42.08       45.50      1.02 o
   3   1   7        0.38        0.26      0.98 o
   4   1   7        1.21        0.71      0.49 o
   5   1   7       12.25       10.56      0.88 o
   6   1   7        4.18        4.98      0.46 o
   7   1   7        0.05       -0.42      1.00 o
   8   1   7       13.53       18.92      4.81 o
   9   1   7        3.45        3.68      0.23 o
   0   2   7      281.20      252.79      6.74 o
   1   2   7       26.23       25.50      0.59 o
   2   2   7       38.89       41.90      1.42 o
   3   2   7       56.51       57.79      1.80 o
   4   2   7      331.34      325.48      9.41 o
   5   2   7        6.62        7.14      0.71 o
   6   2   7      245.40      251.08      8.35 o
   7   2   7        1.43        1.76      0.54 o
   8   2   7       45.54       40.32      1.33 o
   9   2   7        1.45        1.03      0.28 o
   1   3   7      103.00       90.94      3.60 o
   2   3   7      131.44      136.30      4.65 o
   3   3   7        6.73        6.93      0.62 o
   4   3   7      189.86      167.30      5.71 o
   5   3   7       35.98       34.24      1.27 o
   6   3   7        0.08        1.35      1.74 o
   7   3   7        0.26        0.00      0.48 o
   8   3   7        0.24        0.88      1.04 o
   9   3   7        5.49        5.30      0.28 o
   0   4   7       66.23       63.75      2.14 o
   1   4   7       44.46       46.82      1.48 o
   2   4   7        0.12       -0.22      1.40 o
   3   4   7      126.86      142.51      4.81 o
   4   4   7       81.03       97.72      2.99 o
   5   4   7        5.94        7.41      0.75 o
   6   4   7       45.58       46.92      1.70 o
   7   4   7        2.47        1.34      0.54 o
   8   4   7        0.04        0.30      0.35 o
   1   5   7       81.78       93.66      2.29 o
   2   5   7      104.37      119.44      4.07 o
   3   5   7        6.38       12.69      0.80 o
   4   5   7      179.25      188.65      6.15 o
   5   5   7        1.53        1.56      0.59 o
   6   5   7        4.14        4.64      0.61 o
   7   5   7        4.10        4.56      0.52 o
   8   5   7        3.45        4.44      0.37 o
   0   6   7      139.67      159.91      5.44 o
   1   6   7       47.25       44.50      1.01 o
   2   6   7      327.30      324.01      9.94 o
   3   6   7      182.23      184.98      6.18 o
   4   6   7       72.86       77.17      2.56 o
   5   6   7        9.13        9.71      0.75 o
   6   6   7       13.85       14.62      0.73 o
   7   6   7        3.52        3.54      0.46 o
   8   6   7       11.14       10.50      0.37 o
   1   7   7        2.92        1.80      0.44 o
   2   7   7      114.08      122.55      4.41 o
   3   7   7        4.85        7.29      0.77 o
   4   7   7        4.41        4.38      0.67 o
   5   7   7        0.07       -2.47      1.46 o
   6   7   7        0.23        0.17      1.41 o
   7   7   7        2.24        2.15      0.37 o
   0   8   7        0.05        1.35      1.92 o
   1   8   7       13.91       12.99      0.67 o
   2   8   7       61.98       68.77      2.26 o
   3   8   7       70.84       78.15      2.59 o
   4   8   7       34.02       39.00      1.42 o
   5   8   7        2.75        2.57      0.53 o
   6   8   7        8.65        8.89      0.51 o
   7   8   7        2.69        3.01      0.26 o
   1   9   7       11.51       12.18      0.56 o
   2   9   7        5.48        6.52      0.68 o
   3   9   7        0.82        1.61      0.55 o
   4   9   7        1.32        1.17      0.49 o
   5   9   7        1.21        0.89      1.13 o
   6   9   7        1.81        1.97      0.30 o
   0  10   7        3.60        5.80      0.62 o
   1  10   7        0.10       -0.50      0.48 o
   2  10   7        0.08        0.53      1.44 o
   3  10   7        9.33       12.19      0.62 o
   4  10   7        9.46       14.15      0.57 o
   5  10   7        3.73        4.65      0.34 o
   1  11   7        5.93        8.51      0.38 o
   2  11   7        8.92       11.96      0.54 o
   3  11   7        1.22       -0.35      1.22 o
   4  11   7       16.90       22.17      0.72 o
   0  12   7        4.47        5.61      0.33 o
   1  12   7        0.48        0.43      0.58 o
   2  12   7        1.66        2.37      0.23 o
   0   0   8     3835.24     3962.42     30.87 o
   1   0   8        0.11       -0.59      1.03 o
   2   0   8      338.10      370.43      9.16 o
   3   0   8       92.98       91.95      3.13 o
   4   0   8        3.01        0.77      1.34 o
   5   0   8        2.69        1.69      0.60 o
   6   0   8       19.14       21.24      0.93 o
   7   0   8        0.67        0.57      0.48 o
   8   0   8        1.00        0.87      0.38 o
   9   0   8        0.21        0.22      0.19 o
   1   1   8       60.49       58.57      1.02 o
   2   1   8       48.24       52.70      1.26 o
   3   1   8       40.04       55.37      1.38 o
   4   1   8       18.17       15.27      1.04 o
   5   1   8       49.18       48.67      1.24 o
   6   1   8        7.92        7.63      0.49 o
   7   1   8        0.56        0.35      0.95 o
   8   1   8        1.71        1.31      0.37 o
   9   1   8        0.39        0.01      0.58 o
   0   2   8       86.09       93.71      3.14 o
   1   2   8        3.03        3.19      0.34 o
   2   2   8       93.13       83.63      3.04 o
   3   2   8      104.36      123.06      3.81 o
   4   2   8       34.11       33.88      1.15 o
   5   2   8        2.29        1.07      0.60 o
   6   2   8       12.23       15.63      0.84 o
   7   2   8       28.97       26.96      0.93 o
   8   2   8       14.35       13.84      0.59 o
   1   3   8        2.25        1.58      0.33 o
   2   3   8       90.56       85.37      2.80 o
   3   3   8      264.33      264.60      8.48 o
   4   3   8      248.93      229.82      7.78 o
   5   3   8      503.31      507.61     12.68 o
   6   3   8        0.58        0.25      1.32 o
   7   3   8       77.38       65.91      2.44 o
   8   3   8        0.76        0.45      1.20 o
   0   4   8       84.60       85.52      2.78 o
   1   4   8       39.40       39.17      0.97 o
   2   4   8        0.02       -0.68      0.50 o
   3   4   8        6.74        6.46      0.69 o
   4   4   8        0.88        1.08      0.60 o
   5   4   8        9.31       11.86      0.80 o
   6   4   8        0.23        0.27      0.48 o
   7   4   8        2.70        3.06      0.47 o
   8   4   8        5.33        6.05      0.39 o
   1   5   8      152.08      178.40      4.22 o
   2   5   8       16.30       18.45      0.89 o
   3   5   8       75.05       79.22      2.82 o
   4   5   8        7.91        9.65      0.74 o
   5   5   8        1.71        2.09      0.58 o
   6   5   8        0.80       -0.83      1.42 o
   7   5   8        2.70        3.47      0.44 o
   8   5   8        0.91       -0.35      0.73 o
   0   6   8      441.62      424.64     11.22 o
   1   6   8      120.66      123.62      4.25 o
   2   6   8      164.24      172.37      6.07 o
   3   6   8      147.85      143.75      5.21 o
   4   6   8       13.53       16.83      0.87 o
   5   6   8        6.17        6.69      0.62 o
   6   6   8        0.00       -0.18      1.50 o
   7   6   8       13.31       13.96      0.62 o
   1   7   8        0.02        0.11      0.53 o
   2   7   8        1.07       -1.07      2.21 o
   3   7   8       12.51       15.00      0.83 o
   4   7   8        4.57        5.72      0.62 o
   5   7   8        3.31        3.59      0.53 o
   6   7   8        0.21        0.13      1.07 o
   7   7   8        1.13        0.77      0.27 o
   0   8   8       60.50       62.41      2.36 o
   1   8   8        6.09        7.84      0.50 o
   2   8   8       27.49       34.81      1.11 o
   3   8   8        2.71        4.12      0.58 o
   4   8   8        5.58        6.71      0.60 o
   5   8   8        0.08       -0.87      1.01 o
   6   8   8        0.17        0.18      1.01 o
   1   9   8        8.22       12.95      0.53 o
   2   9   8       47.20       46.91      1.60 o
   3   9   8        0.62        0.35      1.39 o
   4   9   8       20.83       21.96      0.74 o
   5   9   8        0.90       -0.18      1.02 o
   0  10   8        0.60        0.28      0.44 o
   1  10   8        0.00       -0.04      0.42 o
   2  10   8        0.95        1.70      0.44 o
   3  10   8        2.38        2.84      0.39 o
   4  10   8        0.78        0.49      1.08 o
   1  11   8        1.25        2.78      0.26 o
   2  11   8        0.53        0.24      0.89 o
   3  11   8       30.90       37.24      1.21 o
   1   1   9       21.40       22.71      0.43 o
   2   1   9       54.38       47.14      1.23 o
   3   1   9       10.27       10.94      0.53 o
   4   1   9       12.72       13.22      0.59 o
   5   1   9       30.35       35.86      2.46 o
   6   1   9        0.18        0.43      0.53 o
   7   1   9        5.01        4.39      0.49 o
   8   1   9        2.47        3.18      0.25 o
   0   2   9       16.52       17.10      0.77 o
   1   2   9       20.69       23.95      0.63 o
   2   2   9        0.33       -2.46      1.69 o
   3   2   9       76.69       75.13      2.67 o
   4   2   9       29.90       29.63      1.18 o
   5   2   9       31.44       26.09      1.04 o
   6   2   9       24.06       20.98      0.87 o
   7   2   9        0.04       -0.68      1.20 o
   8   2   9        7.43        5.53      0.39 o
   1   3   9      120.03      125.34      3.94 o
   2   3   9      275.47      254.87      8.54 o
   3   3   9       29.06       33.07      1.10 o
   4   3   9       45.08       52.11      1.87 o
   5   3   9        0.11       -0.26      1.62 o
   6   3   9        0.18       -0.44      1.68 o
   7   3   9        0.00        0.00      1.10 o
   8   3   9       11.28       11.20      0.40 o
   0   4   9       59.71       55.37      1.94 o
   1   4   9       35.41       33.51      1.43 o
   2   4   9        2.84        3.29      0.59 o
   3   4   9      103.43      101.40      3.53 o
   4   4   9        0.15       -0.27      1.60 o
   5   4   9        0.40        1.23      1.46 o
   6   4   9        0.03       -2.20      1.35 o
   7   4   9        8.37        8.95      0.50 o
   8   4   9        0.02       -0.33      0.60 o
   1   5   9      284.68      291.39      7.91 o
   2   5   9      141.75      150.06      5.27 o
   3   5   9       11.71        9.27      0.79 o
   4   5   9       10.50       13.96      0.80 o
   5   5   9       28.69       34.24      1.23 o
   6   5   9        1.10        0.17      1.37 o
   7   5   9        3.03        3.49      0.37 o
   0   6   9      359.93      383.63     10.87 o
   1   6   9        2.28        2.83      2.17 o
   2   6   9       57.41       66.03      2.21 o
   3   6   9        0.38        0.00      1.33 o
   4   6   9       11.22       13.47      0.77 o
   5   6   9        0.34        0.77      1.43 o
   6   6   9        2.33        2.66      0.41 o
   7   6   9        0.18       -0.06      0.25 o
   1   7   9        1.20        1.01      1.21 o
   2   7   9       11.46       13.83      1.01 o
   3   7   9        5.94        6.88      0.63 o
   4   7   9        3.10        2.97      0.50 o
   5   7   9        3.15        3.80      0.45 o
   6   7   9        0.55       -0.09      0.86 o
   0   8   9       84.96       90.68      3.21 o
   1   8   9       18.43       18.44      0.61 o
   2   8   9        5.40        6.17      0.59 o
   3   8   9       13.93       13.90      0.71 o
   4   8   9        0.35        0.46      1.31 o
   5   8   9        0.73        0.21      1.14 o
   6   8   9        0.13        0.38      0.68 o
   1   9   9       12.64       14.18      0.49 o
   2   9   9        1.53        1.86      0.47 o
   3   9   9        2.65        2.64      0.44 o
   4   9   9        2.73        3.29      0.37 o
   5   9   9        0.91        0.32      0.71 o
   0  10   9        1.62        2.27      0.38 o
   1  10   9        0.10       -0.05      0.81 o
   2  10   9        0.31        0.30      0.34 o
   3  10   9        2.35        3.73      0.34 o
   4  10   9        0.75        0.41      0.20 o
   1  11   9       10.68       14.70      0.44 o
   2  11   9        4.61        5.80      0.26 o
   0   0  10       24.00       32.90      1.10 o
   1   0  10      103.13      101.09      6.29 o
   2   0  10      163.42      162.68      5.18 o
   3   0  10       90.18       95.52      3.36 o
   4   0  10        7.69        7.31      0.73 o
   5   0  10       33.06       34.42      1.19 o
   6   0  10        0.01        0.00      1.41 o
   7   0  10        1.53        1.56      0.38 o
   8   0  10        5.82        7.16      0.33 o
   1   1  10       32.85       31.55      0.54 o
   2   1  10      101.38       90.17      4.65 o
   3   1  10        0.24       -0.02      0.50 o
   4   1  10        2.63        0.72      1.21 o
   5   1  10        0.94        0.11      1.17 o
   6   1  10        1.05        0.20      0.96 o
   7   1  10        1.30        1.52      0.36 o
   8   1  10       10.32        9.75      0.25 o
   0   2  10       27.21       22.65      0.94 o
   1   2  10        0.94        1.40      0.37 o
   2   2  10       69.31       62.43      1.95 o
   3   2  10       25.87       24.09      0.98 o
   4   2  10       68.44       60.96      2.24 o
   5   2  10        0.00        0.50      1.39 o
   6   2  10       16.78       16.20      0.73 o
   7   2  10        0.27        0.77      1.10 o
   8   2  10        2.48        2.39      0.22 o
   1   3  10      196.63      203.72      4.59 o
   2   3  10      246.42      220.40      7.02 o
   3   3  10      186.14      176.48      5.87 o
   4   3  10       31.52       28.14      1.03 o
   5   3  10       37.67       34.50      1.15 o
   6   3  10        0.00        0.89      1.18 o
   7   3  10       24.81       24.12      0.86 o
   0   4  10        7.57        8.37      0.73 o
   1   4  10        3.91        3.22      0.47 o
   2   4  10       70.28       74.92      2.45 o
   3   4  10       77.43       75.37      2.68 o
   4   4  10       28.02       32.36      1.08 o
   5   4  10        3.26        2.23      0.50 o
   6   4  10        0.83        0.63      1.06 o
   7   4  10        2.48        3.68      0.35 o
   1   5  10      347.00      361.77      7.46 o
   2   5  10        1.54        2.60      0.60 o
   3   5  10       25.91       31.96      1.14 o
   4   5  10        0.23       -0.68      1.58 o
   5   5  10        0.55        1.24      0.42 o
   6   5  10       12.18       13.10      0.58 o
   7   5  10        0.16        0.53      0.68 o
   0   6  10       95.86      100.01      3.27 o
   1   6  10        1.03        1.34      1.17 o
   2   6  10       29.57       32.67      1.21 o
   3   6  10        2.24        2.70      0.55 o
   4   6  10       13.52       14.01      0.72 o
   5   6  10        0.19        0.00      1.29 o
   6   6  10       32.83       35.55      1.21 o
   1   7  10       11.58       11.77      0.53 o
   2   7  10        3.84        4.06      0.55 o
   3   7  10        2.67        3.25      0.51 o
   4   7  10        0.27        0.31      1.15 o
   5   7  10        2.51        3.02      0.37 o
   6   7  10        6.74        8.08      0.32 o
   0   8  10        1.25        0.19      1.66 o
   1   8  10        0.44        0.28      0.45 o
   2   8  10        1.23        1.49      0.44 o
   3   8  10        8.29        9.06      0.55 o
   4   8  10        6.33        7.03      0.45 o
   5   8  10        1.03        0.93      0.26 o
   1   9  10       34.14       39.25      0.98 o
   2   9  10        0.01       -0.62      1.13 o
   3   9  10        6.69        8.63      0.44 o
   4   9  10        0.22       -1.02      0.76 o
   0  10  10        0.12        0.43      0.91 o
   1  10  10        0.59        0.21      0.67 o
   2  10  10        5.02        5.96      0.34 o
   1   1  11        0.07       -0.02      0.83 o
   2   1  11       59.82       61.70      2.82 o
   3   1  11        0.08        1.82      1.22 o
   4   1  11       48.34       43.52      1.07 o
   5   1  11        1.16        1.12      0.36 o
   6   1  11        0.07        0.05      0.90 o
   7   1  11        2.34        3.22      0.24 o
   0   2  11        0.19        0.19      0.52 o
   1   2  11        0.12       -0.93      1.24 o
   2   2  11       25.97        8.28      4.66 o
   3   2  11        5.93        5.01      0.67 o
   4   2  11       14.22       10.16      0.70 o
   5   2  11        6.92        6.66      0.57 o
   6   2  11        3.83        3.96      0.46 o
   7   2  11        4.45        4.96      0.35 o
   1   3  11      162.88      170.05      4.24 o
   2   3  11        0.72        0.00      1.32 o
   3   3  11       31.22       37.61      1.26 o
   4   3  11        4.89        5.26      0.64 o
   5   3  11        0.15       -0.29      0.43 o
   6   3  11        0.85        0.71      0.36 o
   7   3  11        0.78       -0.07      0.86 o
   0   4  11      569.39      576.73     13.41 o
   1   4  11       11.38       13.73      0.59 o
   2   4  11       80.69       85.46      2.72 o
   3   4  11        7.95        8.90      0.69 o
   4   4  11        4.70        2.68      0.56 o
   5   4  11        0.19       -2.41      1.34 o
   6   4  11        9.83       10.47      0.50 o
   7   4  11        2.96        2.38      0.21 o
   1   5  11      194.45      203.64      7.01 o
   2   5  11       71.11       74.44      2.60 o
   3   5  11       28.43       30.57      1.03 o
   4   5  11        7.68        8.29      0.60 o
   5   5  11        0.26       -0.85      1.02 o
   6   5  11        0.63        0.33      0.91 o
   0   6  11       11.44       12.54      0.74 o
   1   6  11        6.11        5.81      0.46 o
   2   6  11        7.86        7.10      0.67 o
   3   6  11        2.81        3.35      0.51 o
   4   6  11        5.41        7.69      0.54 o
   5   6  11        2.21        1.30      0.38 o
   6   6  11        2.38        2.46      0.24 o
   1   7  11        7.40        6.70      0.41 o
   2   7  11        0.28        0.17      1.27 o
   3   7  11        0.02        0.46      1.20 o
   4   7  11        5.45        6.14      0.45 o
   5   7  11        0.09        0.34      0.73 o
   0   8  11        3.10        3.32      0.45 o
   1   8  11        1.03        1.09      0.44 o
   2   8  11        8.76        8.16      0.55 o
   3   8  11        0.03        0.64      1.00 o
   4   8  11        2.59        0.48      0.93 o
   1   9  11       15.78       13.50      2.26 o
   2   9  11        3.60        2.47      0.37 o
   3   9  11        2.64        1.55      0.27 o
   0  10  11       30.31       23.37      0.88 o
   0   0  12        1.34       -1.14      1.76 o
   1   0  12        2.30       -0.49      1.27 o
   2   0  12       20.30       23.05      0.99 o
   3   0  12       13.22       12.18      0.75 o
   4   0  12        0.58        0.00      1.48 o
   5   0  12        1.36       -0.18      1.31 o
   6   0  12       11.00       10.63      0.51 o
   1   1  12        4.24        3.94      0.32 o
   2   1  12        0.59        0.58      0.51 o
   3   1  12       41.81       37.88      0.94 o
   4   1  12       13.95       12.69      0.52 o
   5   1  12       15.65       15.80      1.31 o
   6   1  12        2.93        4.03      0.28 o
   0   2  12      182.17      170.61      5.54 o
   1   2  12       49.95       48.48      1.94 o
   2   2  12       24.10       22.55      0.95 o
   3   2  12       26.34       24.64      0.95 o
   4   2  12        6.23        6.49      0.60 o
   5   2  12        0.42        0.53      0.41 o
   6   2  12        3.03        2.68      0.37 o
   1   3  12       51.64       52.30      3.48 o
   2   3  12        4.62        4.37      0.59 o
   3   3  12        0.02       -0.02      0.45 o
   4   3  12        6.61        7.34      0.57 o
   5   3  12        0.75       -0.14      1.13 o
   6   3  12        0.09       -0.08      0.85 o
   0   4  12       96.69      102.38      3.21 o
   1   4  12       36.46       37.21      0.90 o
   2   4  12       20.44       23.12      0.90 o
   3   4  12       22.62       20.93      0.83 o
   4   4  12        1.55        0.17      1.28 o
   5   4  12        0.67       -1.33      1.14 o
   6   4  12        0.10       -0.19      0.74 o
   1   5  12       87.62       89.94      2.15 o
   2   5  12       11.70       11.42      0.70 o
   3   5  12        8.61        8.74      0.61 o
   4   5  12       29.53       31.34      1.17 o
   5   5  12        8.73        8.79      0.44 o
   0   6  12        1.37        1.11      0.44 o
   1   6  12        0.01       -0.26      0.88 o
   2   6  12        1.54        1.48      0.44 o
   3   6  12        6.66        8.06      0.50 o
   4   6  12        0.39        0.00      0.94 o
   5   6  12        0.01       -0.45      0.66 o
   1   7  12        3.63        3.70      0.32 o
   2   7  12        4.97        4.43      0.44 o
   3   7  12        5.18        5.30      0.42 o
   4   7  12        7.76        7.42      0.37 o
   0   8  12        2.95        3.67      0.40 o
   1   8  12        0.18        0.14      0.69 o
   2   8  12        2.32        2.58      0.32 o
   3   8  12        0.37       -0.65      0.69 o
   1   9  12        6.72        5.20      0.37 o
   1   1  13       34.29       31.55      1.24 o
   2   1  13       11.07        9.38      0.51 o
   3   1  13        2.98        2.62      0.43 o
   4   1  13        1.88        1.72      1.10 o
   5   1  13        3.50        4.16      0.29 o
   6   1  13        0.00        0.42      0.49 o
   0   2  13        8.12        7.02      0.62 o
   1   2  13        0.30       -0.07      1.31 o
   2   2  13        3.97        1.22      1.77 o
   3   2  13        0.34       -1.44      1.50 o
   4   2  13       19.70       21.22      0.75 o
   5   2  13        2.20        0.20      0.99 o
   6   2  13       10.99        8.99      0.39 o
   1   3  13        1.07        1.99      0.83 o
   2   3  13        1.62        0.76      1.48 o
   3   3  13        8.85        9.61      0.58 o
   4   3  13        2.88        2.96      0.39 o
   5   3  13        3.17        3.77      0.33 o
   0   4  13      196.30      188.85      6.38 o
   1   4  13       34.13       34.25      0.82 o
   2   4  13      152.40      162.52      5.47 o
   3   4  13       68.51       68.56      2.34 o
   4   4  13        9.92       11.02      0.49 o
   5   4  13       12.35       12.70      0.44 o
   1   5  13       17.88       17.05      0.60 o
   2   5  13        2.83        2.46      0.43 o
   3   5  13        3.39        3.13      0.40 o
   4   5  13       14.71       12.47      0.51 o
   0   6  13        0.10       -0.39      0.99 o
   1   6  13        4.93        5.54      0.35 o
   2   6  13        4.85        4.61      0.40 o
   3   6  13        2.64        2.29      0.31 o
   4   6  13        1.48        1.23      0.23 o
   1   7  13        2.07        2.43      0.92 o
   2   7  13        0.07        0.14      0.85 o
   3   7  13        0.61        0.13      0.63 o
   0   8  13        0.63        0.40      0.69 o
   1   8  13        0.01        0.14      0.40 o
   0   0  14       29.30       29.42      1.01 o
   1   0  14        4.29        4.14      0.36 o
   2   0  14        0.83        1.04      0.42 o
   3   0  14        0.87        0.29      1.24 o
   4   0  14        1.06       -0.32      1.08 o
   5   0  14        0.01        0.39      0.66 o
   1   1  14       28.19       26.02      0.44 o
   2   1  14        0.02        0.30      1.29 o
   3   1  14        5.94        6.12      0.34 o
   4   1  14        5.29        7.13      0.30 o
   5   1  14       10.42       10.61      0.30 o
   0   2  14       15.03       13.96      0.65 o
   1   2  14        4.65        5.23      0.36 o
   2   2  14       11.94       10.10      0.57 o
   3   2  14        0.05       -0.77      1.12 o
   4   2  14        8.62        8.70      0.43 o
   5   2  14        0.41        2.28      0.21 o
   1   3  14        9.42        8.74      0.71 o
   2   3  14        4.71        4.55      0.46 o
   3   3  14        3.48        3.88      0.40 o
   4   3  14        4.70        4.79      0.33 o
   0   4  14       14.51       15.93      0.65 o
   1   4  14        0.14       -0.13      0.74 o
   2   4  14       10.18       11.91      0.52 o
   3   4  14        3.45        3.53      0.35 o
   4   4  14        2.20        2.06      0.24 o
   1   5  14        8.55        7.48      0.31 o
   2   5  14       19.86       20.56      0.63 o
   3   5  14        0.08       -1.17      0.79 o
   0   6  14        3.55        3.66      0.32 o
   1   6  14        0.93        0.39      0.58 o
   2   6  14        0.10       -0.63      0.73 o
   1   1  15       23.63       22.12      0.42 o
   2   1  15        1.23        1.01      0.23 o
   3   1  15        3.99        3.85      0.23 o
   0   2  15        0.80        0.56      1.00 o
   1   2  15        0.00       -0.36      0.70 o
   2   2  15        2.48        2.76      0.33 o
   3   2  15        1.59        1.83      0.27 o
   1   3  15        0.62        0.76      0.21 o
   2   3  15        8.44        7.99      0.36 o
   3   3  15        1.39        1.02      0.22 o
   0   4  15        0.46        0.15      0.86 o
   1   4  15        2.99        1.92      1.52 o
   2   4  15        0.94        0.76      0.23 o
   1   5  15       19.08       15.55      0.39 o
   0   0  16       13.48       13.03      0.49 o
   1   0  16        2.76        2.33      0.17 o
   1   1  16        5.76        4.86      0.14 o
   0   2  16        1.09        1.19      0.21 o
   1   2  16        0.06        0.16      0.36 o
 
